# Supplementary material for: Interaction of Microbiota between Fish and the Environment of an In-Pond Raceway System in a Lake
Source: Microorganisms. 2022 Jun 1;10(6):1143. doi: 10.3390/microorganisms10061143 (PMC9227127; doi:10.3390/microorganisms10061143)
Supplement: Supplementary file 1 [file microorganisms-10-01143-s001.zip]

Archive with 1 entries (1 files):
- microorganisms-1738863-supplementary.pdf
